# Supplementary material for: Pre-CBT resting-state connectivity and white matter integrity in OCD remission: A multimodal MRI study
Source: Neuroimage Rep. 2025 Jul 8;5(3):100275. doi: 10.1016/j.ynirp.2025.100275 (PMC12489777; doi:10.1016/j.ynirp.2025.100275)
Supplement: Multimedia component 2 [file mmc2.xlsx]

## Sheet: Sheet1
Supplementary Table 1
Medication use in participants with Remission and Non-Remission groups
Drug	Remission	Non-Remission
Antipsychotics	3	5
Anticonvulsants	1	2
Antiparkinsonian	1	0
Anxiolytic	2	6
Hypnotics/Sedatives	2	1
Kampo	2	1
Li	0	2
Selective serotonin reuptake inhibitors	9	8
Tricyclic Antidepressants	1	3
Others Antidepressants	1	5
Unmedicated	5	1
